# Supplementary material for: Cathepsin G Is Expressed by Acute Lymphoblastic Leukemia and Is a Potential Immunotherapeutic Target
Source: Front Immunol. 2018 Jan 25;8:1975. doi: 10.3389/fimmu.2017.01975 (PMC5790053; doi:10.3389/fimmu.2017.01975)
Supplement: Supplementary file 6 [file Table_1.xlsx]

## Sheet: Sheet1
Kruskal-Wallis test (P=2.2e-16) followed by posthoc Kruskal – Nemenyi pairwise test (P values are included in the table).
	AML	B-cell_ALL	bile_duct	breast	chondrosarcoma	CML	colorectal	endometrium	esophagus	Ewings_Sarcoma	glioma	kidney	leukemia_other	liver	lung_NSC	lung_small_cell	lymphoma_Burkitt	lymphoma_DLBCL	lymphoma_Hodgkin	lymphoma_other	medulloblastoma	melanoma	mesothelioma	multiple_myeloma	neuroblastoma	osteosarcoma	other	ovary	pancreas	prostate	soft_tissue	stomach	T-cell_ALL	thyroid	upper_aerodigestive	thyroid	upper_aerodigestive
B-cell_ALL	1	-	-	-	-	-	-	-	-	-	-	-	-	-	-	-	-	-	-	-	-	-	-	-	-	-	-	-	-	-	-	-	-	-	-	-	-
bile_duct	0.00157	0.34756	-	-	-	-	-	-	-	-	-	-	-	-	-	-	-	-	-	-	-	-	-	-	-	-	-	-	-	-	-	-	-	-	-	-	-
breast	6e-12	0.02589	1	-	-	-	-	-	-	-	-	-	-	-	-	-	-	-	-	-	-	-	-	-	-	-	-	-	-	-	-	-	-	-	-	-	-
chondrosarcoma	0.00639	0.20283	1	0.99996	-	-	-	-	-	-	-	-	-	-	-	-	-	-	-	-	-	-	-	-	-	-	-	-	-	-	-	-	-	-	-	-	-
CML	0.95359	1	0.74681	0.19808	0.46015	-	-	-	-	-	-	-	-	-	-	-	-	-	-	-	-	-	-	-	-	-	-	-	-	-	-	-	-	-	-	-	-
colorectal	1.8e-10	0.07616	1	1	0.99967	0.41759	-	-	-	-	-	-	-	-	-	-	-	-	-	-	-	-	-	-	-	-	-	-	-	-	-	-	-	-	-	-	-
endometrium	3.4e-11	0.00682	1	1	1	0.06208	1	-	-	-	-	-	-	-	-	-	-	-	-	-	-	-	-	-	-	-	-	-	-	-	-	-	-	-	-	-	-
esophagus	1.9e-09	0.02825	1	1	1	0.19024	1	1	-	-	-	-	-	-	-	-	-	-	-	-	-	-	-	-	-	-	-	-	-	-	-	-	-	-	-	-	-
Ewings_Sarcoma	0.22949	0.99847	1	1	0.98603	1	1	0.99827	0.99995	-	-	-	-	-	-	-	-	-	-	-	-	-	-	-	-	-	-	-	-	-	-	-	-	-	-	-	-
glioma	0.00123	0.99047	0.98768	0.44787	0.82839	1	0.82726	0.16921	0.51836	1	-	-	-	-	-	-	-	-	-	-	-	-	-	-	-	-	-	-	-	-	-	-	-	-	-	-	-
kidney	3.3e-05	0.48807	1	1	0.99885	0.92465	1	0.99998	1	1	0.99994	-	-	-	-	-	-	-	-	-	-	-	-	-	-	-	-	-	-	-	-	-	-	-	-	-	-
leukemia_other	1	1	0.21945	0.07187	0.10242	0.99999	0.13685	0.02362	0.05664	0.95161	0.91538	0.39368	-	-	-	-	-	-	-	-	-	-	-	-	-	-	-	-	-	-	-	-	-	-	-	-	-
liver	9e-08	0.09874	1	1	0.99998	0.44791	1	1	1	1	0.88908	1	0.12603	-	-	-	-	-	-	-	-	-	-	-	-	-	-	-	-	-	-	-	-	-	-	-	-
lung_NSC	6.5e-13	0.03623	1	1	0.99962	0.26709	1	0.99998	1	1	0.51577	1	0.10214	1	-	-	-	-	-	-	-	-	-	-	-	-	-	-	-	-	-	-	-	-	-	-	-
lung_small_cell	3.1e-13	3.4e-06	1	0.43181	1	6.2e-05	0.13759	0.99991	0.99256	0.49555	4.1e-06	0.40988	0.00037	0.91093	0.02509	-	-	-	-	-	-	-	-	-	-	-	-	-	-	-	-	-	-	-	-	-	-
lymphoma_Burkitt	0.01535	0.87827	1	1	0.99949	0.99671	1	1	1	1	1	1	0.6691	1	1	0.91256	-	-	-	-	-	-	-	-	-	-	-	-	-	-	-	-	-	-	-	-	-
lymphoma_DLBCL	3e-06	0.13935	1	1	1	0.51846	1	1	1	1	0.93487	1	0.1371	1	1	0.99773	1	-	-	-	-	-	-	-	-	-	-	-	-	-	-	-	-	-	-	-	-
lymphoma_Hodgkin	6.6e-06	0.06025	1	1	1	0.26742	1	1	1	0.99894	0.69895	0.99999	0.05689	1	1	1	1	1	-	-	-	-	-	-	-	-	-	-	-	-	-	-	-	-	-	-	-
lymphoma_other	3.3e-10	0.0137	1	1	1	0.10824	1	1	1	0.99956	0.31157	1	0.03537	1	1	0.99948	1	1	1	-	-	-	-	-	-	-	-	-	-	-	-	-	-	-	-	-	-
medulloblastoma	0.62093	0.99874	1	1	0.99997	1	1	1	1	1	1	1	0.95883	1	1	0.99986	1	1	1	1	-	-	-	-	-	-	-	-	-	-	-	-	-	-	-	-	-
melanoma	3.8e-08	0.33499	1	0.99999	0.99331	0.86362	1	0.98013	0.99985	1	0.99957	1	0.34922	1	1	0.00489	1	1	0.99902	0.9968	1	-	-	-	-	-	-	-	-	-	-	-	-	-	-	-	-
mesothelioma	0.00062	0.35439	1	1	1	0.77783	1	1	1	1	0.99343	1	0.24042	1	1	1	1	1	1	1	1	1	-	-	-	-	-	-	-	-	-	-	-	-	-	-	-
multiple_myeloma	0.02904	0.99946	0.98144	0.58924	0.79725	1	0.88257	0.24253	0.58452	1	1	0.99984	0.97136	0.89872	0.70141	8.1e-05	1	0.92984	0.68797	0.3884	1	0.99948	0.98965	-	-	-	-	-	-	-	-	-	-	-	-	-	-
neuroblastoma	1.7e-06	0.11142	1	1	1	0.45224	1	1	1	1	0.89611	1	0.11609	1	1	0.99921	1	1	1	1	1	1	1	0.89273	-	-	-	-	-	-	-	-	-	-	-	-	-
osteosarcoma	0.00101	0.35587	1	1	1	0.76831	1	1	1	1	0.99165	1	0.23323	1	1	1	1	1	1	1	1	1	1	0.98701	1	-	-	-	-	-	-	-	-	-	-	-	-
other	0.10889	0.96682	1	1	0.99979	0.99966	1	1	1	1	1	1	0.80883	1	1	0.98741	1	1	1	1	1	1	1	1	1	1	-	-	-	-	-	-	-	-	-	-	-
ovary	0.03879	0.99999	0.81703	0.02107	0.56127	1	0.11365	0.00773	0.05847	1	1	0.92843	0.99481	0.2739	0.01602	4.2e-09	0.9996	0.43989	0.23588	0.02255	1	0.69129	0.83072	1	0.36195	0.82957	0.99999	-	-	-	-	-	-	-	-	-	-
pancreas	6.1e-06	0.67471	0.99999	0.99833	0.97797	0.98702	1	0.88663	0.99431	1	1	1	0.56703	0.99998	0.99991	0.00219	1	0.99998	0.98974	0.96293	1	1	1	1	0.9999	1	1	0.98689	-	-	-	-	-	-	-	-	-
prostate	0.02041	0.77453	1	1	1	0.97999	1	1	1	1	0.99999	1	0.53547	1	1	0.99994	1	1	1	1	1	1	1	0.99996	1	1	1	0.99484	1	-	-	-	-	-	-	-	-
soft_tissue	0.00023	0.56696	1	1	0.99949	0.94705	1	1	1	1	0.99997	1	0.42702	1	1	0.72118	1	1	1	1	1	1	1	0.99992	1	1	1	0.9652	1	1	-	-	-	-	-	-	-
stomach	4.3e-11	0.0186	1	1	1	0.14647	1	1	1	0.99997	0.3729	1	0.05103	1	1	0.92111	1	1	1	1	1	0.99972	1	0.48214	1	1	1	0.02156	0.98978	1	1	-	-	-	-	-	-
T-cell_ALL	0.99856	1	0.55016	0.07807	0.32061	1	0.1985	0.02198	0.07954	0.99996	0.99978	0.74907	1	0.23245	0.10827	1.5e-05	0.97228	0.29594	0.13667	0.0414	0.99992	0.61559	0.57206	1	0.24634	0.56734	0.99524	1	0.90133	0.91742	0.80622	0.05646	-	-	-	-	-
thyroid	0.01778	0.89368	1	1	0.99935	0.99759	1	1	1	1	1	1	0.68926	1	1	0.89553	1	1	1	1	1	1	1	1	1	1	1	0.99975	1	1	1	1	0.97754	-	-	-	-
upper_aerodigestive	6e-09	0.0646	1	1	0.99998	0.3516	1	1	1	1	0.78453	1	0.10333	1	1	0.82007	1	1	1	1	1	1	1	0.82209	1	1	1	0.14638	0.9999	1	1	1	0.16597	1	-	1	-
urinary_tract	2.6e-05	0.51503	1	1	0.99796	0.93911	1	0.99986	1	1	0.99997	1	0.41877	1	1	0.25826	1	1	0.99997	0.99999	1	1	1	0.99993	1	1	1	0.94133	1	1	1	1	0.77579	1	1	1	1
